# Supplementary material for: Interventions to Improve Antibiotic Use in Hospitals with Different Levels of Complexity in Colombia: Findings from a Before-and-After Study and Suggestions for the Future
Source: Antibiotics (Basel). 2023 May 7;12(5):867. doi: 10.3390/antibiotics12050867 (PMC10215773; doi:10.3390/antibiotics12050867)
Supplement: Supplementary file 1 [file antibiotics-12-00867-s001.zip]

Archive with 1 entries (1 files):
- antibiotics-2265143-supplementary.pdf
